# Supplementary material for: Coliform Load and Antimicrobial Resistance in Ghana’s Seafood Processing Effluent (2021–2024): Evidence of Operational Improvement and Persistent AMR Risk
Source: Life (Basel). 2026 Jan 12;16(1):107. doi: 10.3390/life16010107 (PMC12843266; doi:10.3390/life16010107)
Supplement: Supplementary file 1 [file life-16-00107-s001.zip]

Archive with 6 entries (6 files):
- Laboratory Test Procedure for Coliform Enumeration.pdf
- Supplementary figure S1.pdf
- Supplementary figure S2 for ESBL.pdf
- Supplementary file S1  .pdf
- Supplementary table S1.pdf
- Supplementary table S2a and b .pdf
